# Supplementary material for: HepParser: An Intelligent Software Program for Deciphering Low-Molecular-Weight Heparin Based on Mass Spectrometry
Source: Front Chem. 2021 Sep 9;9:723149. doi: 10.3389/fchem.2021.723149 (PMC8458631; doi:10.3389/fchem.2021.723149)
Supplement: Supplementary file 1 [file Table2.XLSX]

## Sheet: annotation
M/Z	Charge	Isotopic Peak	Components	Loss
357.034	5	1	[1, 3, 4, 1, 7, 0, 0]	[2, 0, 0, 0]
357.235	5	1	[0, 4, 4, 2, 6, 0, 0]	[0, 0, 1, 1]
373.026	5	1	[1, 3, 4, 1, 7, 0, 0]	[1, 0, 0, 0]
373.225	5	1	[0, 4, 4, 2, 6, 0, 0]	[0, 1, 0, 1]
388.786	5	1	[1, 3, 3, 1, 9, 0, 0]	[0, 0, 0, 0]
389.017	5	1	[1, 3, 4, 1, 7, 0, 0]	[0, 0, 0, 0]
389.017	5	3	[1, 3, 4, 2, 8, 0, 0]	[1, 0, 0, 1]
389.217	5	1	[0, 4, 4, 2, 8, 0, 0]	[0, 0, 1, 1]
405.008	5	1	[1, 3, 4, 1, 10, 0, 0]	[2, 0, 0, 0]
405.008	5	3	[1, 3, 4, 2, 8, 0, 0]	[0, 0, 0, 1]
405.209	5	1	[0, 4, 4, 2, 8, 0, 0]	[0, 1, 0, 1]
405.608	5	1	[0, 4, 4, 1, 10, 0, 0]	[1, 0, 1, 0]
420.803	5	2	[1, 3, 4, 2, 10, 0, 0]	[1, 0, 0, 1]
421	5	1	[1, 3, 4, 1, 10, 0, 0]	[1, 0, 0, 0]
421.201	5	1	[0, 4, 4, 2, 10, 0, 0]	[0, 0, 1, 1]
421.6	5	1	[0, 4, 4, 1, 10, 0, 0]	[0, 0, 1, 0]
426.555	4	1	[1, 3, 4, 1, 4, 0, 0]	[0, 0, 0, 0]
436.991	5	1	[1, 3, 4, 1, 10, 0, 0]	[0, 0, 0, 0]
436.991	5	3	[1, 3, 4, 2, 10, 0, 0]	[0, 0, 0, 1]
437.192	5	1	[0, 4, 4, 2, 10, 0, 0]	[0, 1, 0, 1]
437.592	5	1	[0, 4, 4, 1, 10, 0, 0]	[0, 1, 0, 0]
440.2	5	1	[0, 4, 4, 2, 10, 0, 0]	[0, 0, 0, 1]
440.597	5	1	[0, 4, 4, 1, 10, 0, 0]	[0, 0, 0, 0]
455.496	4	2	[1, 3, 3, 1, 9, 0, 0]	[1, 0, 0, 1]
466.245	4	1	[1, 3, 3, 1, 9, 0, 0]	[1, 0, 0, 0]
466.533	4	1	[1, 3, 4, 1, 7, 0, 0]	[1, 0, 0, 0]
466.78	4	1	[0, 4, 4, 2, 6, 0, 0]	[0, 1, 0, 1]
486.235	4	1	[1, 3, 3, 1, 9, 0, 0]	[0, 0, 0, 0]
486.277	4	2	[1, 3, 4, 2, 8, 0, 0]	[1, 0, 0, 1]
486.523	4	1	[1, 3, 4, 1, 7, 0, 0]	[0, 0, 0, 0]
486.773	4	1	[0, 4, 4, 2, 8, 0, 0]	[0, 0, 1, 1]
506.267	4	2	[1, 3, 4, 2, 8, 0, 0]	[0, 0, 0, 1]
506.512	4	1	[1, 3, 4, 1, 10, 0, 0]	[2, 0, 0, 0]
506.763	4	1	[0, 4, 4, 2, 8, 0, 0]	[0, 1, 0, 1]
507.264	4	1	[0, 4, 4, 1, 10, 0, 0]	[1, 0, 1, 0]
526.256	4	2	[1, 3, 4, 2, 10, 0, 0]	[1, 0, 0, 1]
526.502	4	1	[1, 3, 4, 1, 10, 0, 0]	[1, 0, 0, 0]
526.753	4	1	[0, 4, 4, 2, 10, 0, 0]	[0, 0, 1, 1]
527.252	4	1	[0, 4, 4, 1, 10, 0, 0]	[0, 0, 1, 0]
530.513	4	1	[0, 4, 4, 2, 10, 0, 0]	[1, 0, 0, 1]
531.01	4	1	[0, 4, 4, 1, 10, 0, 0]	[1, 0, 0, 0]
542.424	3	1	[1, 3, 4, 1, 4, 0, 0]	[1, 0, 0, 0]
546.245	4	2	[1, 3, 4, 2, 10, 0, 0]	[0, 0, 0, 1]
546.491	4	1	[1, 3, 4, 1, 10, 0, 0]	[0, 0, 0, 0]
546.742	4	1	[0, 4, 4, 2, 10, 0, 0]	[0, 1, 0, 1]
547.242	4	1	[0, 4, 4, 1, 10, 0, 0]	[0, 1, 0, 0]
550.501	4	1	[0, 4, 4, 2, 10, 0, 0]	[0, 0, 0, 1]
550.999	4	1	[0, 4, 4, 1, 10, 0, 0]	[0, 0, 0, 0]
555.755	4	1	[1, 4, 4, 1, 9, 0, 0]	[0, 1, 0, 1]
556.254	4	1	[1, 4, 4, 0, 10, 0, 0]	[0, 0, 1, 0]
569.075	3	1	[1, 3, 4, 1, 4, 0, 0]	[0, 0, 0, 0]
595.343	3	1	[1, 3, 3, 1, 9, 0, 0]	[2, 0, 0, 0]
595.728	3	1	[1, 3, 4, 1, 7, 0, 0]	[2, 0, 0, 0]
596.06	3	1	[0, 4, 4, 2, 6, 0, 0]	[0, 0, 1, 1]
607.665	3	2	[1, 3, 3, 1, 9, 0, 0]	[1, 0, 0, 1]
608.05	3	2	[1, 3, 4, 1, 7, 0, 0]	[1, 0, 0, 1]
621.996	3	1	[1, 3, 3, 1, 9, 0, 0]	[1, 0, 0, 0]
622.38	3	1	[1, 3, 4, 1, 7, 0, 0]	[1, 0, 0, 0]
622.715	3	1	[0, 4, 4, 2, 6, 0, 0]	[0, 1, 0, 1]
634.317	3	2	[1, 3, 3, 1, 9, 0, 0]	[0, 0, 0, 1]
648.705	3	2	[1, 3, 4, 2, 8, 0, 0]	[1, 0, 0, 1]
649.033	3	1	[1, 3, 4, 1, 7, 0, 0]	[0, 0, 0, 0]
649.368	3	1	[0, 4, 4, 2, 8, 0, 0]	[0, 0, 1, 1]
661.682	3	1	[1, 3, 4, 0, 10, 0, 0]	[2, 0, 0, 0]
665.675	3	1	[1, 3, 4, 1, 10, 0, 0]	[0, 0, 2, 0]
667.026	3	3	[0, 4, 4, 2, 8, 0, 0]	[0, 0, 0, 2]
670.007	3	1	[1, 3, 4, 2, 8, 0, 0]	[0, 1, 0, 1]
671.352	3	3	[1, 3, 4, 1, 10, 0, 0]	[1, 0, 1, 0]
671.685	3	1	[0, 4, 4, 1, 10, 0, 0]	[0, 0, 2, 0]
675.358	3	2	[1, 3, 4, 2, 8, 0, 0]	[0, 0, 0, 1]
675.686	3	1	[1, 3, 4, 1, 10, 0, 0]	[2, 0, 0, 0]
676.021	3	1	[0, 4, 4, 2, 8, 0, 0]	[0, 1, 0, 1]
676.686	3	1	[0, 4, 4, 1, 10, 0, 0]	[1, 0, 1, 0]
681.034	3	1	[0, 4, 4, 2, 8, 0, 0]	[0, 0, 0, 1]
688.007	3	2	[1, 3, 4, 1, 10, 0, 0]	[1, 0, 0, 1]
688.336	3	1	[1, 3, 4, 0, 10, 0, 0]	[1, 0, 0, 0]
688.67	3	1	[0, 4, 4, 1, 10, 0, 0]	[0, 0, 1, 1]
696.665	3	1	[1, 3, 4, 2, 10, 0, 0]	[0, 0, 1, 1]
702.011	3	2	[1, 3, 4, 2, 10, 0, 0]	[1, 0, 0, 1]
702.338	3	1	[1, 3, 4, 1, 10, 0, 0]	[1, 0, 0, 0]
702.674	3	1	[0, 4, 4, 2, 10, 0, 0]	[0, 0, 1, 1]
703.339	3	1	[0, 4, 4, 1, 10, 0, 0]	[0, 0, 1, 0]
707.686	3	1	[0, 4, 4, 2, 10, 0, 0]	[1, 0, 0, 1]
708.349	3	1	[0, 4, 4, 1, 10, 0, 0]	[1, 0, 0, 0]
710.667	3	1	[1, 3, 4, 3, 10, 0, 0]	[0, 0, 1, 1]
714.659	3	2	[1, 3, 4, 1, 10, 0, 0]	[0, 0, 0, 1]
714.691	3	1	[1, 4, 4, 1, 9, 0, 0]	[0, 0, 1, 1]
714.988	3	1	[1, 3, 4, 0, 10, 0, 0]	[0, 0, 0, 0]
715.326	3	1	[0, 4, 4, 1, 10, 0, 0]	[0, 1, 0, 1]
715.357	3	1	[1, 4, 4, 0, 10, 0, 0]	[1, 0, 1, 0]
717.331	3	1	[0, 4, 4, 2, 10, 0, 0]	[0, 0, 1, 0]
719.037	3	1	[1, 4, 4, 2, 8, 0, 0]	[0, 0, 0, 2]
719.7	3	1	[1, 4, 4, 1, 9, 0, 0]	[1, 0, 0, 1]
720.335	3	3	[0, 4, 4, 2, 10, 0, 0]	[0, 0, 0, 2]
720.335	3	1	[0, 4, 4, 1, 10, 0, 0]	[0, 0, 0, 1]
720.335	3	1	[1, 3, 4, 3, 10, 0, 0]	[0, 1, 1, 0]
723.319	3	1	[1, 3, 4, 2, 10, 0, 0]	[0, 1, 0, 1]
724.341	3	1	[1, 4, 4, 1, 9, 0, 0]	[0, 1, 1, 0]
725.041	3	1	[0, 5, 4, 2, 8, 0, 0]	[0, 0, 0, 2]
725.375	3	1	[0, 4, 5, 1, 10, 0, 0]	[0, 0, 2, 0]
725.708	3	1	[1, 4, 4, 3, 9, 0, 0]	[0, 0, 2, 0]
725.708	3	1	[0, 5, 4, 1, 9, 0, 0]	[1, 0, 0, 1]
726.01	3	3	[1, 3, 4, 3, 10, 0, 0]	[0, 0, 1, 0]
726.338	3	1	[0, 4, 4, 3, 11, 0, 0]	[0, 0, 2, 0]
727.331	3	1	[1, 4, 4, 0, 10, 0, 0]	[0, 0, 1, 1]
728.661	3	2	[1, 3, 4, 2, 10, 0, 0]	[0, 0, 0, 1]
728.991	3	1	[1, 3, 4, 1, 10, 0, 0]	[0, 0, 0, 0]
729.326	3	1	[0, 4, 4, 2, 10, 0, 0]	[0, 1, 0, 1]
729.684	3	2	[1, 4, 4, 1, 9, 0, 0]	[0, 0, 1, 0]
729.991	3	1	[0, 4, 4, 1, 10, 0, 0]	[0, 1, 0, 0]
730.714	3	1	[1, 4, 4, 3, 9, 0, 0]	[1, 0, 1, 0]
730.714	3	2	[0, 4, 5, 1, 10, 0, 0]	[1, 0, 1, 0]
731.686	3	1	[1, 4, 4, 1, 9, 0, 0]	[0, 0, 0, 2]
731.686	3	2	[0, 4, 4, 3, 11, 0, 0]	[1, 0, 1, 0]
732.343	3	1	[1, 4, 4, 0, 10, 0, 0]	[1, 0, 0, 1]
734.339	3	1	[0, 4, 4, 2, 10, 0, 0]	[0, 0, 0, 1]
735.001	3	1	[0, 4, 4, 1, 10, 0, 0]	[0, 0, 0, 0]
737.69	3	1	[0, 5, 4, 1, 9, 0, 0]	[0, 0, 0, 2]
738.021	3	1	[0, 4, 5, 0, 10, 0, 0]	[0, 1, 1, 0]
738.985	3	1	[0, 4, 4, 2, 10, 0, 0]	[0, 2, 0, 0]
741.343	3	1	[1, 4, 4, 1, 9, 0, 0]	[0, 1, 0, 1]
742.002	3	1	[1, 4, 4, 0, 10, 0, 0]	[0, 0, 1, 0]
742.998	3	1	[1, 3, 4, 2, 10, 0, 0]	[0, 0, 0, 0]
742.998	3	3	[1, 3, 4, 3, 10, 0, 0]	[0, 0, 0, 1]
743.325	3	1	[0, 4, 4, 3, 11, 0, 0]	[0, 0, 1, 1]
746.018	3	3	[0, 4, 5, 0, 10, 0, 0]	[0, 0, 0, 2]
746.352	3	1	[1, 4, 4, 1, 9, 0, 0]	[0, 0, 0, 1]
747.018	3	1	[1, 4, 4, 0, 10, 0, 0]	[1, 0, 0, 0]
747.315	3	2	[1, 3, 4, 3, 10, 0, 0]	[0, 2, 0, 0]
747.352	3	1	[0, 5, 4, 1, 9, 0, 0]	[0, 1, 0, 1]
751.694	3	1	[0, 5, 4, 2, 9, 0, 0]	[0, 0, 0, 2]
752.029	3	1	[0, 4, 5, 1, 10, 0, 0]	[0, 1, 1, 0]
752.36	3	1	[1, 4, 4, 3, 9, 0, 0]	[0, 1, 1, 0]
752.36	3	1	[0, 5, 4, 1, 9, 0, 0]	[0, 0, 0, 1]
753.345	3	2	[0, 5, 4, 0, 10, 0, 0]	[1, 0, 0, 0]
754	3	1	[1, 4, 4, 0, 10, 0, 0]	[0, 1, 0, 1]
757.369	3	1	[1, 4, 4, 3, 9, 0, 0]	[0, 0, 1, 0]
757.369	3	2	[0, 4, 5, 1, 10, 0, 0]	[0, 0, 1, 0]
758.369	3	1	[0, 5, 4, 3, 8, 0, 0]	[0, 2, 0, 0]
758.369	3	1	[0, 5, 4, 3, 9, 0, 0]	[0, 1, 1, 0]
759.364	3	1	[0, 4, 5, 1, 10, 0, 0]	[0, 0, 0, 2]
760.011	3	1	[0, 4, 5, 0, 10, 0, 0]	[0, 0, 0, 1]
760.311	3	1	[0, 4, 4, 3, 11, 0, 0]	[0, 0, 0, 2]
760.352	3	3	[1, 4, 4, 3, 9, 0, 0]	[0, 0, 0, 2]
761.02	3	1	[1, 4, 4, 1, 9, 0, 0]	[0, 0, 0, 0]
761.345	3	1	[0, 5, 4, 2, 9, 0, 0]	[0, 1, 0, 1]
764.673	3	1	[0, 4, 5, 0, 10, 0, 0]	[0, 2, 0, 0]
765.007	3	1	[0, 5, 4, 0, 10, 0, 0]	[0, 0, 0, 1]
770.018	3	3	[1, 4, 4, 3, 9, 0, 0]	[0, 1, 0, 1]
770.018	3	2	[0, 4, 5, 0, 10, 0, 0]	[0, 1, 0, 0]
784.022	3	1	[1, 4, 4, 3, 9, 0, 0]	[0, 1, 0, 0]
784.022	3	2	[0, 4, 5, 1, 10, 0, 0]	[0, 1, 0, 0]
789.368	3	2	[1, 4, 4, 3, 9, 0, 0]	[0, 0, 0, 0]
912	2	2	[1, 3, 3, 1, 9, 0, 0]	[1, 0, 0, 1]
959.038	2	1	[1, 3, 4, 1, 7, 0, 0]	[0, 2, 0, 0]
967.551	2	3	[1, 3, 4, 1, 7, 0, 0]	[0, 1, 0, 0]
973.561	2	2	[1, 3, 4, 2, 8, 0, 0]	[1, 0, 0, 1]
974.052	2	1	[1, 3, 4, 1, 7, 0, 0]	[0, 0, 0, 0]
974.552	2	1	[0, 4, 4, 2, 8, 0, 0]	[0, 0, 1, 1]
978.009	2	1	[1, 3, 4, 0, 10, 0, 0]	[0, 0, 2, 0]
999.017	2	1	[1, 3, 4, 1, 10, 0, 0]	[0, 0, 2, 0]
1013.53	2	2	[1, 3, 4, 2, 8, 0, 0]	[0, 0, 0, 1]
1014.03	2	1	[1, 3, 4, 1, 10, 0, 0]	[2, 0, 0, 0]
1016.04	2	2	[0, 4, 4, 1, 10, 0, 0]	[1, 0, 1, 0]
1022.05	2	1	[0, 4, 4, 2, 8, 0, 0]	[0, 0, 0, 1]
1053.52	2	2	[1, 3, 4, 2, 10, 0, 0]	[1, 0, 0, 1]
1054.02	2	1	[1, 3, 4, 1, 10, 0, 0]	[1, 0, 0, 0]
1054.52	2	1	[0, 4, 4, 2, 10, 0, 0]	[0, 0, 1, 1]
1062.03	2	1	[0, 4, 4, 2, 10, 0, 0]	[1, 0, 0, 1]
1072.54	2	1	[1, 4, 4, 1, 9, 0, 0]	[0, 0, 1, 1]
1073.54	2	1	[1, 4, 4, 0, 10, 0, 0]	[1, 0, 1, 0]
1079.06	2	1	[1, 4, 4, 2, 8, 0, 0]	[0, 0, 0, 2]
1080.05	2	1	[1, 4, 4, 1, 9, 0, 0]	[1, 0, 0, 1]
1081.05	2	1	[1, 4, 4, 0, 10, 0, 0]	[2, 0, 0, 0]
1081.55	2	1	[0, 5, 4, 1, 9, 0, 0]	[0, 0, 1, 1]
1082.53	2	1	[0, 5, 4, 0, 10, 0, 0]	[1, 0, 1, 0]
1088.07	2	1	[0, 5, 4, 2, 8, 0, 0]	[0, 0, 0, 2]
1088.57	2	1	[0, 4, 5, 1, 10, 0, 0]	[0, 0, 2, 0]
1089.07	2	1	[1, 4, 4, 3, 9, 0, 0]	[0, 0, 2, 0]
1089.07	2	1	[0, 5, 4, 1, 9, 0, 0]	[1, 0, 0, 1]
1090.54	2	2	[0, 5, 4, 0, 10, 0, 0]	[2, 0, 0, 0]
1092.56	2	2	[0, 5, 4, 2, 9, 0, 0]	[2, 0, 0, 0]
1092.56	2	2	[0, 5, 4, 2, 8, 0, 0]	[1, 0, 0, 0]
1096.09	2	3	[0, 4, 5, 2, 9, 0, 0]	[0, 0, 1, 1]
1096.58	2	1	[1, 4, 4, 3, 9, 0, 0]	[1, 0, 1, 0]
1096.58	2	2	[0, 4, 5, 1, 10, 0, 0]	[1, 0, 1, 0]
1104.6	2	2	[1, 4, 4, 3, 9, 0, 0]	[2, 0, 0, 0]
1105.59	2	1	[0, 5, 4, 3, 8, 0, 0]	[0, 0, 1, 0]
1105.59	2	1	[0, 5, 4, 3, 9, 0, 0]	[1, 0, 1, 0]
1107.04	2	1	[0, 5, 4, 1, 9, 0, 0]	[0, 0, 0, 2]
1107.54	2	1	[0, 4, 5, 0, 10, 0, 0]	[0, 1, 1, 0]
1108.03	2	1	[1, 4, 4, 2, 8, 0, 0]	[0, 2, 0, 0]
1117.07	2	1	[0, 4, 5, 2, 9, 0, 0]	[0, 0, 1, 0]
1119.04	2	2	[0, 4, 5, 0, 10, 0, 0]	[0, 0, 0, 2]
1120.04	2	1	[1, 4, 4, 1, 9, 0, 0]	[0, 0, 0, 1]
1121.08	2	2	[0, 4, 5, 2, 9, 0, 0]	[0, 0, 0, 2]
1123.53	2	3	[0, 5, 4, 0, 10, 0, 0]	[0, 0, 1, 0]
1125.08	2	2	[0, 4, 5, 2, 9, 0, 0]	[1, 0, 0, 0]
1128.04	2	1	[0, 5, 4, 2, 9, 0, 0]	[0, 0, 0, 2]
1128.54	2	1	[0, 4, 5, 1, 10, 0, 0]	[0, 1, 1, 0]
1129.04	2	1	[1, 4, 4, 3, 9, 0, 0]	[0, 1, 1, 0]
1129.04	2	1	[0, 5, 4, 1, 9, 0, 0]	[0, 0, 0, 1]
1130.04	2	1	[0, 5, 4, 0, 10, 0, 0]	[1, 0, 0, 0]
1132.56	2	2	[0, 5, 4, 2, 9, 0, 0]	[1, 0, 0, 0]
1132.56	2	2	[0, 5, 4, 2, 8, 0, 0]	[0, 0, 0, 0]
1136.07	2	3	[0, 4, 5, 2, 9, 0, 0]	[0, 1, 0, 1]
1136.56	2	1	[1, 4, 4, 3, 9, 0, 0]	[0, 0, 1, 0]
1136.56	2	2	[0, 4, 5, 1, 10, 0, 0]	[0, 0, 1, 0]
1138.06	2	1	[0, 5, 4, 3, 8, 0, 0]	[0, 2, 0, 0]
1138.06	2	1	[0, 5, 4, 3, 9, 0, 0]	[0, 1, 1, 0]
1145.07	2	3	[1, 4, 4, 3, 9, 0, 0]	[1, 0, 0, 0]
1145.57	2	1	[0, 5, 4, 3, 8, 0, 0]	[0, 1, 0, 0]
1145.57	2	1	[0, 5, 4, 3, 9, 0, 0]	[0, 0, 1, 0]
1155.53	2	3	[1, 4, 4, 3, 9, 0, 0]	[0, 1, 0, 1]

## Sheet: components
id	components	score	-log_p_adj
1	[0,4,4,2,10,0,0]	119.54	37.8
2	[1,3,4,1,10,0,0]	111.98	37.9
3	[0,4,4,1,10,0,0]	95.73	46.48
4	[1,4,4,3,9,0,0]	89.07	34.76
5	[0,4,5,1,10,0,0]	76.54	21.36
6	[1,4,4,1,9,0,0]	71.47	26.71
7	[1,3,4,2,10,0,0]	49.43	21.58
8	[1,3,4,1,7,0,0]	48.83	27.16
9	[0,5,4,1,9,0,0]	44.62	16.47
10	[1,4,4,0,10,0,0]	33.51	18.91
11	[0,5,4,2,9,0,0]	32.88	9.42
12	[0,4,4,2,8,0,0]	32.06	21.82
13	[1,3,4,2,8,0,0]	28.82	19.32
14	[1,4,4,2,8,0,0]	27.57	5.24
15	[0,4,5,0,10,0,0]	25.38	14.01
16	[0,5,4,2,8,0,0]	25.17	7.28
17	[0,5,4,3,8,0,0]	24.01	7.25
18	[0,5,4,3,9,0,0]	24.01	7.22
19	[0,5,4,0,10,0,0]	20.73	11.68
20	[1,3,4,3,10,0,0]	19.62	9.46
21	[1,3,3,1,9,0,0]	16.33	19.31
22	[0,4,4,3,11,0,0]	15.43	7.22
23	[0,4,5,2,9,0,0]	15.40	9.42
24	[0,4,4,2,6,0,0]	14.78	9.42
25	[1,3,4,0,10,0,0]	14.28	7.35
26	[1,3,4,1,4,0,0]	11.38	4.63
