# Supplementary material for: HepParser: An Intelligent Software Program for Deciphering Low-Molecular-Weight Heparin Based on Mass Spectrometry
Source: Front Chem. 2021 Sep 9;9:723149. doi: 10.3389/fchem.2021.723149 (PMC8458631; doi:10.3389/fchem.2021.723149)
Supplement: Supplementary file 2 [file Table3.XLSX]

## Sheet: annotation
M/Z	Charge	Isotopic Peak	Components	Loss
357.03	5	1	[1, 3, 4, 1, 6, 0, 0]	[1, 0, 0, 0]
357.231	5	1	[0, 4, 4, 2, 6, 0, 0]	[0, 0, 1, 1]
373.021	5	1	[1, 3, 4, 1, 6, 0, 0]	[0, 0, 0, 0]
373.021	5	3	[1, 3, 4, 2, 7, 0, 0]	[1, 0, 0, 1]
373.222	5	1	[0, 4, 4, 2, 6, 0, 0]	[0, 1, 0, 1]
389.013	5	1	[1, 3, 4, 1, 9, 0, 0]	[2, 0, 0, 0]
389.013	5	3	[1, 3, 4, 2, 7, 0, 0]	[0, 0, 0, 1]
389.214	5	1	[0, 4, 4, 2, 8, 0, 0]	[0, 0, 1, 1]
405.004	5	1	[1, 3, 4, 1, 9, 0, 0]	[1, 0, 0, 0]
405.004	5	3	[1, 3, 4, 2, 9, 0, 0]	[1, 0, 0, 1]
405.004	5	1	[1, 3, 4, 1, 10, 0, 0]	[2, 0, 0, 0]
405.205	5	1	[0, 4, 4, 2, 8, 0, 0]	[0, 1, 0, 1]
420.996	5	1	[1, 3, 4, 1, 9, 0, 0]	[0, 0, 0, 0]
420.996	5	3	[1, 3, 4, 2, 9, 0, 0]	[0, 0, 0, 1]
420.996	5	1	[1, 3, 4, 1, 10, 0, 0]	[1, 0, 0, 0]
420.996	5	3	[1, 3, 4, 2, 10, 0, 0]	[1, 0, 0, 1]
421.197	5	1	[0, 4, 4, 2, 10, 0, 0]	[0, 0, 1, 1]
421.596	5	1	[0, 4, 4, 1, 10, 0, 0]	[0, 0, 1, 0]
436.987	5	1	[1, 3, 4, 1, 10, 0, 0]	[0, 0, 0, 0]
436.987	5	3	[1, 3, 4, 2, 10, 0, 0]	[0, 0, 0, 1]
437.188	5	1	[0, 4, 4, 2, 10, 0, 0]	[0, 1, 0, 1]
455.492	4	2	[1, 3, 3, 1, 8, 0, 0]	[0, 0, 0, 1]
466.241	4	1	[1, 3, 3, 1, 8, 0, 0]	[0, 0, 0, 0]
466.283	4	2	[1, 3, 4, 2, 7, 0, 0]	[1, 0, 0, 1]
466.529	4	1	[1, 3, 4, 1, 6, 0, 0]	[0, 0, 0, 0]
486.519	4	1	[1, 3, 4, 1, 9, 0, 0]	[2, 0, 0, 0]
486.519	4	3	[1, 3, 4, 2, 7, 0, 0]	[0, 0, 0, 1]
486.77	4	1	[0, 4, 4, 2, 8, 0, 0]	[0, 0, 1, 1]
506.262	4	2	[1, 3, 4, 2, 9, 0, 0]	[1, 0, 0, 1]
506.509	4	1	[1, 3, 4, 1, 9, 0, 0]	[1, 0, 0, 0]
506.509	4	1	[1, 3, 4, 1, 10, 0, 0]	[2, 0, 0, 0]
506.759	4	1	[0, 4, 4, 2, 8, 0, 0]	[0, 1, 0, 1]
526.252	4	2	[1, 3, 4, 2, 9, 0, 0]	[0, 0, 0, 1]
526.252	4	2	[1, 3, 4, 2, 10, 0, 0]	[1, 0, 0, 1]
526.498	4	1	[1, 3, 4, 1, 9, 0, 0]	[0, 0, 0, 0]
526.498	4	1	[1, 3, 4, 1, 10, 0, 0]	[1, 0, 0, 0]
526.749	4	1	[0, 4, 4, 2, 10, 0, 0]	[0, 0, 1, 1]
527.248	4	1	[0, 4, 4, 1, 10, 0, 0]	[0, 0, 1, 0]
530.509	4	1	[0, 4, 4, 2, 10, 0, 0]	[1, 0, 0, 1]
530.509	4	3	[0, 4, 4, 3, 9, 0, 0]	[0, 0, 0, 2]
531.006	4	1	[0, 4, 4, 1, 10, 0, 0]	[1, 0, 0, 0]
546.241	4	2	[1, 3, 4, 2, 10, 0, 0]	[0, 0, 0, 1]
546.487	4	1	[1, 3, 4, 1, 10, 0, 0]	[0, 0, 0, 0]
546.737	4	1	[0, 4, 4, 2, 10, 0, 0]	[0, 1, 0, 1]
550.743	4	2	[0, 4, 4, 2, 10, 0, 0]	[0, 0, 0, 1]
550.997	4	1	[0, 4, 4, 1, 10, 0, 0]	[0, 0, 0, 0]
568.687	3	1	[1, 3, 3, 1, 8, 0, 0]	[2, 0, 0, 0]
569.072	3	1	[1, 3, 4, 1, 6, 0, 0]	[2, 0, 0, 0]
595.34	3	1	[1, 3, 3, 1, 8, 0, 0]	[1, 0, 0, 0]
595.725	3	1	[1, 3, 4, 1, 6, 0, 0]	[1, 0, 0, 0]
596.058	3	1	[0, 4, 4, 2, 6, 0, 0]	[0, 0, 1, 1]
607.661	3	2	[1, 3, 3, 1, 8, 0, 0]	[0, 0, 0, 1]
608.327	3	1	[0, 4, 3, 1, 9, 0, 0]	[0, 0, 1, 1]
621.992	3	1	[1, 3, 3, 1, 8, 0, 0]	[0, 0, 0, 0]
622.048	3	2	[1, 3, 4, 2, 7, 0, 0]	[1, 0, 0, 1]
622.377	3	1	[1, 3, 4, 1, 6, 0, 0]	[0, 0, 0, 0]
622.71	3	1	[0, 4, 4, 2, 6, 0, 0]	[0, 1, 0, 1]
628.003	3	1	[0, 4, 3, 1, 9, 0, 0]	[1, 0, 0, 0]
639.989	3	1	[0, 4, 3, 1, 9, 0, 0]	[0, 0, 0, 1]
648.702	3	2	[1, 3, 4, 2, 7, 0, 0]	[0, 0, 0, 1]
649.029	3	1	[1, 3, 4, 1, 9, 0, 0]	[2, 0, 0, 0]
649.364	3	1	[0, 4, 4, 2, 8, 0, 0]	[0, 0, 1, 1]
650.03	3	1	[0, 4, 4, 1, 8, 0, 0]	[0, 0, 1, 0]
661.007	3	1	[1, 3, 4, 1, 9, 0, 0]	[1, 0, 0, 1]
661.675	3	1	[1, 3, 4, 0, 10, 0, 0]	[2, 0, 0, 0]
662.013	3	1	[0, 4, 4, 1, 8, 0, 0]	[0, 1, 0, 1]
665.671	3	1	[1, 3, 4, 1, 9, 0, 0]	[0, 1, 1, 0]
665.671	3	1	[1, 3, 4, 1, 10, 0, 0]	[0, 0, 2, 0]
667.017	3	3	[0, 4, 4, 2, 8, 0, 0]	[0, 0, 0, 2]
667.017	3	1	[0, 4, 4, 1, 8, 0, 0]	[0, 0, 0, 1]
670.016	3	1	[1, 3, 4, 2, 9, 0, 0]	[0, 0, 1, 1]
671.347	3	3	[1, 3, 4, 1, 9, 0, 0]	[0, 0, 1, 0]
671.347	3	3	[1, 3, 4, 1, 10, 0, 0]	[1, 0, 1, 0]
671.68	3	1	[0, 4, 4, 1, 10, 0, 0]	[0, 0, 2, 0]
671.68	3	1	[0, 4, 4, 1, 8, 0, 0]	[0, 2, 0, 0]
675.354	3	2	[1, 3, 4, 2, 9, 0, 0]	[1, 0, 0, 1]
675.682	3	1	[1, 3, 4, 1, 9, 0, 0]	[1, 0, 0, 0]
675.682	3	1	[1, 3, 4, 1, 10, 0, 0]	[2, 0, 0, 0]
676.017	3	1	[0, 4, 4, 2, 8, 0, 0]	[0, 1, 0, 1]
676.682	3	1	[0, 4, 4, 1, 10, 0, 0]	[1, 0, 1, 0]
676.682	3	1	[0, 4, 4, 1, 8, 0, 0]	[0, 1, 0, 0]
681.028	3	1	[0, 4, 4, 2, 8, 0, 0]	[0, 0, 0, 1]
681.692	3	1	[0, 4, 4, 1, 10, 0, 0]	[2, 0, 0, 0]
681.692	3	1	[0, 4, 4, 1, 8, 0, 0]	[0, 0, 0, 0]
683.01	3	2	[1, 3, 4, 1, 9, 0, 0]	[0, 1, 0, 1]
683.01	3	2	[1, 3, 4, 1, 10, 0, 0]	[0, 0, 1, 1]
688.002	3	2	[1, 3, 4, 1, 9, 0, 0]	[0, 0, 0, 1]
688.002	3	2	[1, 3, 4, 1, 10, 0, 0]	[1, 0, 0, 1]
688.332	3	1	[1, 3, 4, 0, 10, 0, 0]	[1, 0, 0, 0]
688.665	3	1	[0, 4, 4, 1, 10, 0, 0]	[0, 0, 1, 1]
689.333	3	1	[0, 4, 4, 0, 11, 0, 0]	[1, 0, 1, 0]
696.667	3	1	[1, 3, 4, 2, 9, 0, 0]	[0, 1, 0, 1]
696.667	3	1	[1, 3, 4, 2, 10, 0, 0]	[0, 0, 1, 1]
702.007	3	2	[1, 3, 4, 2, 9, 0, 0]	[0, 0, 0, 1]
702.007	3	2	[1, 3, 4, 2, 10, 0, 0]	[1, 0, 0, 1]
702.335	3	1	[1, 3, 4, 1, 9, 0, 0]	[0, 0, 0, 0]
702.335	3	1	[1, 3, 4, 1, 10, 0, 0]	[1, 0, 0, 0]
702.67	3	1	[0, 4, 4, 2, 10, 0, 0]	[0, 0, 1, 1]
703.335	3	1	[0, 4, 4, 1, 10, 0, 0]	[0, 0, 1, 0]
707.682	3	1	[0, 4, 4, 2, 10, 0, 0]	[1, 0, 0, 1]
707.682	3	3	[0, 4, 4, 3, 9, 0, 0]	[0, 0, 0, 2]
708.345	3	1	[0, 4, 4, 1, 10, 0, 0]	[1, 0, 0, 0]
710.664	3	1	[1, 3, 4, 3, 10, 0, 0]	[0, 0, 1, 1]
713.388	3	2	[0, 5, 4, 2, 8, 0, 0]	[1, 0, 0, 1]
713.719	3	1	[0, 5, 4, 1, 9, 0, 0]	[2, 0, 0, 0]
714.656	3	2	[1, 3, 4, 1, 10, 0, 0]	[0, 0, 0, 1]
714.686	3	1	[1, 4, 4, 1, 9, 0, 0]	[0, 0, 1, 1]
714.983	3	1	[1, 3, 4, 0, 10, 0, 0]	[0, 0, 0, 0]
715.32	3	1	[0, 4, 4, 1, 10, 0, 0]	[0, 1, 0, 1]
715.352	3	1	[1, 4, 4, 0, 10, 0, 0]	[1, 0, 1, 0]
715.997	3	1	[0, 4, 4, 0, 11, 0, 0]	[0, 0, 1, 0]
719.033	3	1	[1, 4, 4, 2, 8, 0, 0]	[0, 0, 0, 2]
719.696	3	1	[1, 4, 4, 1, 9, 0, 0]	[1, 0, 0, 1]
720.33	3	3	[0, 4, 4, 2, 10, 0, 0]	[0, 0, 0, 2]
720.33	3	1	[0, 4, 4, 1, 10, 0, 0]	[0, 0, 0, 1]
720.33	3	1	[1, 3, 4, 3, 10, 0, 0]	[0, 1, 1, 0]
720.362	3	1	[1, 4, 4, 0, 10, 0, 0]	[2, 0, 0, 0]
720.695	3	1	[0, 5, 4, 1, 9, 0, 0]	[0, 0, 1, 1]
720.991	3	1	[0, 4, 4, 0, 11, 0, 0]	[1, 0, 0, 0]
724.002	3	3	[1, 3, 4, 2, 10, 0, 0]	[0, 1, 0, 1]
725.036	3	1	[0, 5, 4, 2, 8, 0, 0]	[0, 0, 0, 2]
725.371	3	1	[0, 4, 5, 1, 9, 0, 0]	[0, 1, 1, 0]
725.703	3	1	[1, 4, 4, 3, 8, 0, 0]	[0, 1, 1, 0]
725.703	3	1	[0, 5, 4, 1, 9, 0, 0]	[1, 0, 0, 1]
726.006	3	3	[1, 3, 4, 3, 10, 0, 0]	[0, 0, 1, 0]
726.334	3	1	[0, 4, 4, 3, 9, 0, 0]	[0, 2, 0, 0]
726.369	3	1	[0, 5, 4, 0, 10, 0, 0]	[2, 0, 0, 0]
728.658	3	2	[1, 3, 4, 2, 10, 0, 0]	[0, 0, 0, 1]
728.986	3	1	[1, 3, 4, 1, 10, 0, 0]	[0, 0, 0, 0]
729.322	3	1	[0, 4, 4, 2, 10, 0, 0]	[0, 1, 0, 1]
729.987	3	1	[0, 4, 4, 1, 10, 0, 0]	[0, 1, 0, 0]
730.712	3	2	[0, 4, 5, 1, 9, 0, 0]	[0, 0, 1, 0]
730.712	3	1	[1, 4, 4, 3, 8, 0, 0]	[0, 0, 1, 0]
731.683	3	1	[1, 4, 4, 1, 9, 0, 0]	[0, 0, 0, 2]
731.683	3	2	[0, 4, 4, 3, 9, 0, 0]	[0, 1, 0, 0]
732.34	3	1	[1, 4, 4, 0, 10, 0, 0]	[1, 0, 0, 1]
734.334	3	1	[0, 4, 4, 2, 10, 0, 0]	[0, 0, 0, 1]
734.997	3	1	[0, 4, 4, 1, 10, 0, 0]	[0, 0, 0, 0]
737.685	3	1	[0, 5, 4, 1, 9, 0, 0]	[0, 0, 0, 2]
741.339	3	1	[1, 4, 4, 1, 9, 0, 0]	[0, 1, 0, 1]
741.996	3	1	[1, 4, 4, 0, 10, 0, 0]	[0, 0, 1, 0]
742.334	3	1	[1, 3, 4, 3, 10, 0, 0]	[0, 0, 0, 1]
746.014	3	2	[1, 4, 4, 2, 9, 0, 0]	[0, 0, 0, 2]
746.348	3	1	[1, 4, 4, 1, 9, 0, 0]	[0, 0, 0, 1]
746.983	3	1	[1, 3, 4, 3, 10, 0, 0]	[0, 2, 0, 0]
747.014	3	1	[1, 4, 4, 0, 10, 0, 0]	[1, 0, 0, 0]
747.346	3	1	[0, 5, 4, 1, 9, 0, 0]	[0, 1, 0, 1]
747.646	3	1	[0, 4, 4, 0, 11, 0, 0]	[0, 0, 0, 0]
748.012	3	1	[0, 5, 4, 0, 10, 0, 0]	[0, 0, 1, 0]
751.69	3	1	[0, 5, 4, 2, 9, 0, 0]	[0, 0, 0, 2]
752.025	3	1	[0, 4, 5, 1, 9, 0, 0]	[0, 2, 0, 0]
752.357	3	1	[1, 4, 4, 3, 8, 0, 0]	[0, 2, 0, 0]
752.357	3	1	[0, 5, 4, 1, 9, 0, 0]	[0, 0, 0, 1]
753.023	3	1	[0, 5, 4, 0, 10, 0, 0]	[1, 0, 0, 0]
754.002	3	1	[1, 4, 4, 0, 10, 0, 0]	[0, 1, 0, 1]
756.331	3	2	[1, 4, 4, 1, 9, 0, 0]	[0, 1, 0, 0]
757.001	3	1	[0, 5, 4, 1, 9, 0, 0]	[0, 2, 0, 0]
757.001	3	1	[1, 3, 4, 3, 10, 0, 0]	[0, 0, 0, 0]
757.364	3	2	[0, 4, 5, 1, 9, 0, 0]	[0, 1, 0, 0]
757.364	3	1	[1, 4, 4, 3, 8, 0, 0]	[0, 1, 0, 0]
758.364	3	1	[0, 5, 4, 3, 8, 0, 0]	[0, 2, 0, 0]
759.326	3	2	[1, 4, 4, 0, 10, 0, 0]	[0, 0, 0, 1]
761.673	3	3	[1, 4, 4, 1, 9, 0, 0]	[0, 0, 0, 0]
761.673	3	2	[0, 5, 4, 2, 9, 0, 0]	[0, 1, 0, 1]
762.007	3	1	[0, 5, 4, 1, 9, 0, 0]	[0, 1, 0, 0]
764.998	3	1	[0, 5, 4, 0, 10, 0, 0]	[0, 0, 0, 1]
764.998	3	1	[1, 4, 4, 2, 9, 0, 0]	[0, 2, 0, 0]
894.091	2	1	[1, 3, 4, 1, 6, 0, 0]	[1, 0, 0, 0]
911.997	2	2	[1, 3, 3, 1, 8, 0, 0]	[0, 0, 0, 1]
912.996	2	1	[0, 4, 3, 1, 9, 0, 0]	[0, 0, 1, 1]
919.055	2	1	[1, 3, 4, 1, 6, 0, 0]	[0, 2, 0, 0]
920.51	2	1	[0, 4, 3, 1, 9, 0, 0]	[1, 0, 0, 1]
928.06	2	1	[0, 4, 4, 1, 8, 0, 0]	[0, 0, 2, 0]
933.572	2	2	[1, 3, 4, 2, 7, 0, 0]	[1, 0, 0, 1]
934.054	2	1	[1, 3, 4, 1, 6, 0, 0]	[0, 0, 0, 0]
959.034	2	1	[1, 3, 4, 1, 9, 0, 0]	[0, 0, 2, 0]
961.046	2	1	[0, 4, 4, 1, 8, 0, 0]	[1, 0, 0, 1]
967.548	2	3	[1, 3, 4, 1, 9, 0, 0]	[1, 0, 1, 0]
968.048	2	1	[0, 4, 4, 1, 8, 0, 0]	[0, 1, 1, 0]
973.557	2	2	[1, 3, 4, 2, 7, 0, 0]	[0, 0, 0, 1]
974.049	2	1	[1, 3, 4, 1, 9, 0, 0]	[2, 0, 0, 0]
974.553	2	1	[0, 4, 4, 2, 8, 0, 0]	[0, 0, 1, 1]
978.01	2	1	[1, 3, 4, 0, 10, 0, 0]	[0, 0, 2, 0]
992.021	2	1	[1, 3, 4, 1, 9, 0, 0]	[1, 0, 0, 1]
999.012	2	1	[1, 3, 4, 1, 9, 0, 0]	[0, 1, 1, 0]
999.012	2	1	[1, 3, 4, 1, 10, 0, 0]	[0, 0, 2, 0]
1000.53	2	2	[0, 4, 4, 2, 8, 0, 0]	[0, 0, 0, 2]
1001.04	2	1	[0, 4, 4, 1, 8, 0, 0]	[0, 0, 0, 1]
1007.53	2	3	[1, 3, 4, 1, 9, 0, 0]	[0, 0, 1, 0]
1007.53	2	3	[1, 3, 4, 1, 10, 0, 0]	[1, 0, 1, 0]
1010.05	2	1	[0, 4, 4, 3, 9, 0, 0]	[0, 0, 2, 0]
1013.53	2	2	[1, 3, 4, 2, 9, 0, 0]	[1, 0, 0, 1]
1014.03	2	1	[1, 3, 4, 1, 9, 0, 0]	[1, 0, 0, 0]
1014.03	2	1	[1, 3, 4, 1, 10, 0, 0]	[2, 0, 0, 0]
1014.53	2	1	[0, 4, 4, 2, 8, 0, 0]	[0, 1, 0, 1]
1016.04	2	2	[0, 4, 4, 1, 10, 0, 0]	[1, 0, 1, 0]
1016.04	2	2	[0, 4, 4, 1, 8, 0, 0]	[0, 1, 0, 0]
1022.05	2	1	[0, 4, 4, 2, 8, 0, 0]	[0, 0, 0, 1]
1023.05	2	1	[0, 4, 4, 1, 10, 0, 0]	[2, 0, 0, 0]
1023.05	2	1	[0, 4, 4, 1, 8, 0, 0]	[0, 0, 0, 0]
1025.06	2	1	[0, 4, 4, 3, 9, 0, 0]	[2, 0, 0, 0]
1048.58	2	1	[0, 4, 5, 1, 9, 0, 0]	[0, 0, 2, 0]
1053.52	2	2	[1, 3, 4, 2, 9, 0, 0]	[0, 0, 0, 1]
1053.52	2	2	[1, 3, 4, 2, 10, 0, 0]	[1, 0, 0, 1]
1054.01	2	1	[1, 3, 4, 1, 9, 0, 0]	[0, 0, 0, 0]
1054.01	2	1	[1, 3, 4, 1, 10, 0, 0]	[1, 0, 0, 0]
1054.51	2	1	[0, 4, 4, 2, 10, 0, 0]	[0, 0, 1, 1]
1062.03	2	1	[0, 4, 4, 2, 10, 0, 0]	[1, 0, 0, 1]
1062.03	2	3	[0, 4, 4, 3, 9, 0, 0]	[0, 0, 0, 2]
1063.03	2	1	[0, 4, 4, 1, 10, 0, 0]	[1, 0, 0, 0]
1072.54	2	1	[1, 4, 4, 1, 9, 0, 0]	[0, 0, 1, 1]
1073.53	2	1	[1, 4, 4, 0, 10, 0, 0]	[1, 0, 1, 0]
1079.49	2	2	[1, 3, 4, 1, 10, 0, 0]	[0, 2, 0, 0]
1079.55	2	2	[1, 4, 4, 2, 8, 0, 0]	[0, 0, 0, 2]
1080.05	2	1	[1, 4, 4, 1, 9, 0, 0]	[1, 0, 0, 1]
1081.05	2	1	[1, 4, 4, 0, 10, 0, 0]	[2, 0, 0, 0]
1081.55	2	1	[0, 5, 4, 1, 9, 0, 0]	[0, 0, 1, 1]
1082.53	2	1	[0, 5, 4, 0, 10, 0, 0]	[1, 0, 1, 0]
1088.06	2	1	[0, 5, 4, 2, 8, 0, 0]	[0, 0, 0, 2]
1088.56	2	1	[0, 4, 5, 1, 9, 0, 0]	[0, 1, 1, 0]
1089.06	2	1	[1, 4, 4, 3, 8, 0, 0]	[0, 1, 1, 0]
1089.06	2	1	[0, 5, 4, 1, 9, 0, 0]	[1, 0, 0, 1]
1090.54	2	2	[0, 5, 4, 0, 10, 0, 0]	[2, 0, 0, 0]
1092.56	2	2	[0, 5, 4, 2, 8, 0, 0]	[1, 0, 0, 0]
1092.56	2	2	[0, 5, 4, 2, 9, 0, 0]	[2, 0, 0, 0]
1096.08	2	1	[0, 4, 5, 1, 9, 0, 0]	[0, 0, 1, 0]
1096.57	2	1	[1, 4, 4, 3, 8, 0, 0]	[0, 0, 1, 0]
1098.07	2	1	[0, 5, 4, 3, 8, 0, 0]	[0, 1, 1, 0]
1099.55	2	1	[0, 4, 5, 1, 9, 0, 0]	[0, 0, 0, 2]
1104.59	2	2	[1, 4, 4, 3, 8, 0, 0]	[1, 0, 0, 0]
1105.59	2	1	[0, 5, 4, 3, 8, 0, 0]	[0, 0, 1, 0]
1107.03	2	1	[0, 5, 4, 1, 9, 0, 0]	[0, 0, 0, 2]
1108.03	2	1	[1, 4, 4, 2, 8, 0, 0]	[0, 2, 0, 0]
1108.03	2	1	[0, 5, 4, 0, 10, 0, 0]	[1, 0, 0, 1]
1108.03	2	1	[1, 4, 4, 2, 9, 0, 0]	[0, 1, 1, 0]
1112.06	2	3	[0, 5, 4, 1, 9, 0, 0]	[1, 0, 0, 0]
1112.52	2	1	[1, 4, 4, 1, 9, 0, 0]	[0, 1, 0, 1]
1113.6	2	2	[0, 5, 4, 3, 8, 0, 0]	[1, 0, 0, 0]
1116.56	2	3	[1, 4, 4, 2, 8, 0, 0]	[0, 1, 0, 0]
1116.56	2	3	[1, 4, 4, 2, 9, 0, 0]	[0, 0, 1, 0]
1119.03	2	1	[1, 4, 4, 2, 9, 0, 0]	[0, 0, 0, 2]
1120.03	2	1	[1, 4, 4, 1, 9, 0, 0]	[0, 0, 0, 1]
1128.04	2	1	[0, 5, 4, 2, 9, 0, 0]	[0, 0, 0, 2]
1128.54	2	1	[0, 4, 5, 1, 9, 0, 0]	[0, 2, 0, 0]
1129.04	2	1	[1, 4, 4, 3, 8, 0, 0]	[0, 2, 0, 0]
1129.04	2	1	[0, 5, 4, 1, 9, 0, 0]	[0, 0, 0, 1]
1130.04	2	1	[0, 5, 4, 0, 10, 0, 0]	[1, 0, 0, 0]
1136.06	2	1	[0, 4, 5, 1, 9, 0, 0]	[0, 1, 0, 0]
1136.55	2	1	[1, 4, 4, 3, 8, 0, 0]	[0, 1, 0, 0]
1138.05	2	1	[0, 5, 4, 3, 8, 0, 0]	[0, 2, 0, 0]
1145.07	2	3	[1, 4, 4, 3, 8, 0, 0]	[0, 0, 0, 0]
1145.57	2	1	[0, 5, 4, 3, 8, 0, 0]	[0, 1, 0, 0]
1153.58	2	2	[0, 5, 4, 3, 8, 0, 0]	[0, 0, 0, 0]

## Sheet: components
id	components	score	-log_p_adj
1	[1,3,4,1,9,0,0]	87.54	56.32
2	[1,3,4,1,10,0,0]	85.61	46.86
3	[0,4,4,2,10,0,0]	78.21	29.53
4	[0,4,4,1,10,0,0]	73.26	41
5	[0,4,5,1,9,0,0]	72.27	21.54
6	[1,4,4,3,8,0,0]	71.54	21.54
7	[1,4,4,1,9,0,0]	59.57	24.14
8	[0,5,4,1,9,0,0]	51.30	29.44
9	[1,3,4,2,9,0,0]	35.51	21.76
10	[1,4,4,0,10,0,0]	34.04	18.96
11	[1,3,4,2,10,0,0]	33.69	19.08
12	[0,4,4,2,8,0,0]	33.68	27.28
13	[0,5,4,3,8,0,0]	31.53	14.06
14	[1,3,4,1,6,0,0]	26.70	17.71
15	[0,5,4,2,8,0,0]	25.44	7.32
16	[1,4,4,2,8,0,0]	24.98	7.32
17	[0,5,4,2,9,0,0]	24.75	7.29
18	[0,4,4,1,8,0,0]	22.58	27.35
19	[0,4,4,3,9,0,0]	20.08	14.15
20	[0,5,4,0,10,0,0]	18.35	16.44
21	[1,4,4,2,9,0,0]	17.37	9.44
22	[1,3,4,2,7,0,0]	17.28	17.01
23	[1,3,4,3,10,0,0]	15.08	11.75
24	[1,3,3,1,8,0,0]	12.09	13.1
25	[1,3,4,0,10,0,0]	11.64	7.37
26	[0,4,4,2,6,0,0]	10.80	7.24
27	[0,4,4,0,11,0,0]	10.58	7.32
28	[0,4,3,1,9,0,0]	8.58	9.51
