# Supplementary material for: HepParser: An Intelligent Software Program for Deciphering Low-Molecular-Weight Heparin Based on Mass Spectrometry
Source: Front Chem. 2021 Sep 9;9:723149. doi: 10.3389/fchem.2021.723149 (PMC8458631; doi:10.3389/fchem.2021.723149)
Supplement: Supplementary file 3 [file Table4.XLSX]

## Sheet: hepParser
TestID	components	score	-log_p_adj
1	[0,3,4,2,12,0,0]	37.31	11.66
3	[0,4,3,1,9,0,0]	8.58	9.51
3	[0,4,4,0,11,0,0]	10.58	7.32
1	[0,4,4,0,12,0,0]	26.66	11.61
2	[0,4,4,1,10,0,0]	95.73	46.48
3	[0,4,4,1,8,0,0]	22.58	27.35
2	[0,4,4,2,10,0,0]	119.54	37.8
1	[0,4,4,2,12,0,0]	9.43	5.15
2	[0,4,4,2,6,0,0]	14.78	9.42
3	[0,4,4,2,8,0,0]	33.68	27.28
1	[0,4,4,3,11,0,0]	29.23	18.65
3	[0,4,4,3,9,0,0]	20.08	14.15
2	[0,4,5,0,10,0,0]	25.38	14.01
1	[0,4,5,0,9,0,0]	17.62	7.29
1	[0,4,5,1,10,0,0]	84.63	25.92
3	[0,4,5,1,9,0,0]	72.27	21.54
2	[0,4,5,2,9,0,0]	15.4	9.42
2	[0,5,4,0,10,0,0]	20.73	11.68
1	[0,5,4,0,9,0,0]	17.84	5.19
1	[0,5,4,1,9,0,0]	53.27	18.7
3	[0,5,4,2,8,0,0]	25.44	7.32
2	[0,5,4,2,9,0,0]	32.88	9.42
3	[0,5,4,3,8,0,0]	31.53	14.06
2	[0,5,4,3,9,0,0]	24.01	7.22
3	[1,3,3,1,8,0,0]	12.09	13.1
2	[1,3,3,1,9,0,0]	16.33	19.31
2	[1,3,4,0,10,0,0]	14.28	7.35
1	[1,3,4,0,12,0,0]	20.28	11.61
2	[1,3,4,1,10,0,0]	111.98	37.9
1	[1,3,4,1,11,0,0]	53.89	18.7
2	[1,3,4,1,4,0,0]	11.38	4.63
3	[1,3,4,1,6,0,0]	26.7	17.71
2	[1,3,4,1,7,0,0]	48.83	27.16
1	[1,3,4,1,8,0,0]	21.54	9.6
3	[1,3,4,1,9,0,0]	87.54	56.32
2	[1,3,4,2,10,0,0]	49.43	21.58
1	[1,3,4,2,11,0,0]	34.05	13.89
3	[1,3,4,2,7,0,0]	17.28	17.01
2	[1,3,4,2,8,0,0]	28.82	19.32
3	[1,3,4,2,9,0,0]	35.51	21.76
2	[1,3,4,3,10,0,0]	19.62	9.46
1	[1,4,4,0,10,0,0]	47.4	18.7
2	[1,4,4,1,9,0,0]	71.47	26.71
2	[1,4,4,2,8,0,0]	27.57	5.24
3	[1,4,4,2,9,0,0]	17.37	9.44
1	[1,4,4,3,8,0,0]	72.35	21.17
2	[1,4,4,3,9,0,0]	89.07	34.76

## Sheet: GlycResoft
																		Components	Normalized Abundance	Stdev
																		[0,2,2,0,5]	0.000803323	0.0013914
																		[0,3,3,1,6]	0.000269106	0.000466106
																		[0,3,3,1,7]	0.00106908	0.00185171
																		[0,4,4,0,10]	0.0211238	0.0129724
																		[0,4,4,0,11]	0.00471764	0.00244462
																		[0,4,4,0,12]	0.00189872	0.00181552
																		[0,4,4,0,4]	0.000457964	0.000793217
																		[0,4,4,0,5]	0.000785463	0.00136046
																		[0,4,4,0,6]	0.00278749	0.00482808
																		[0,4,4,0,7]	0.00726929	0.01019
																		[0,4,4,0,8]	0.243674	0.212744
																		[0,4,4,0,9]	0.149958	0.139388
																		[0,4,4,1,10]	0.00495399	0.00476928
																		[0,4,4,1,8]	0.00189413	0.00189574
																		[0,4,4,1,9]	0.00956183	0.00911046
																		[0,4,4,2,7]	0.000266604	0.000461771
																		[1,1,2,0,1]	0.000623926	0.00108067
																		[1,1,2,0,4]	0.000431604	0.00074756
																		[1,3,4,0,10]	0.336106	0.150094
																		[1,3,4,0,11]	0.592314	0.269244
																		[1,3,4,0,12]	0.499645	0.149808
																		[1,3,4,0,5]	0.00026944	0.000466683
																		[1,3,4,0,6]	0.000451791	0.000782526
																		[1,3,4,0,7]	0.00492885	0.0069528
																		[1,3,4,0,8]	0.0107577	0.00998409
																		[1,3,4,0,9]	0.00670128	0.00580352
																		[1,3,4,1,10]	4.37204	0.403799
																		[1,3,4,1,11]	0.583972	0.123324
																		[1,3,4,1,3]	0.0136141	0.0157362
																		[1,3,4,1,4]	0.0307004	0.0283131
																		[1,3,4,1,5]	0.0496286	0.0345511
																		[1,3,4,1,6]	0.10111	0.0371621
																		[1,3,4,1,7]	0.137785	0.066524
																		[1,3,4,1,8]	0.317192	0.104085
																		[1,3,4,1,9]	3.75605	0.21767
																		[1,3,4,3,7]	0.0040224	0.00451696
																		[1,3,4,3,8]	0.000263601	0.00045657

## Sheet: Comparison_in_dp8
dp8	hepParser	GlycResoft
[0,4,4,0,10]	1	1
[0,4,4,0,11]	1	1
[0,4,4,0,12]	1	1
[0,4,4,0,4]	0	1
[0,4,4,0,5]	0	1
[0,4,4,0,6]	0	1
[0,4,4,0,7]	0	1
[0,4,4,0,8]	0	1
[0,4,4,0,9]	1	1
[0,4,4,1,10]	1	1
[0,4,4,1,8]	1	1
[0,4,4,1,9]	1	1
[0,4,4,2,10]	1	0
[0,4,4,2,12]	1	0
[0,4,4,2,6]	1	0
[0,4,4,2,7]	1	1
[0,4,4,2,8]	1	0
[0,4,4,3,11]	1	0
[0,4,4,3,9]	1	0
[1,3,4,0,10]	1	1
[1,3,4,0,11]	1	1
[1,3,4,0,12]	1	1
[1,3,4,0,5]	0	1
[1,3,4,0,6]	0	1
[1,3,4,0,7]	0	1
[1,3,4,0,8]	1	1
[1,3,4,0,9]	1	1
[1,3,4,1,10]	1	1
[1,3,4,1,11]	1	1
[1,3,4,1,3]	1	1
[1,3,4,1,4]	1	1
[1,3,4,1,5]	1	1
[1,3,4,1,6]	1	1
[1,3,4,1,7]	1	1
[1,3,4,1,8]	1	1
[1,3,4,1,9]	1	1
[1,3,4,2,10]	1	0
[1,3,4,2,11]	1	0
[1,3,4,2,7]	1	0
[1,3,4,2,8]	1	0
[1,3,4,2,9]	1	0
[1,3,4,3,10]	1	0
[1,3,4,3,7]	0	1
[1,3,4,3,8]	1	1
