# Supplementary material for: HepParser: An Intelligent Software Program for Deciphering Low-Molecular-Weight Heparin Based on Mass Spectrometry
Source: Front Chem. 2021 Sep 9;9:723149. doi: 10.3389/fchem.2021.723149 (PMC8458631; doi:10.3389/fchem.2021.723149)
Supplement: Supplementary file 4 [file Table1.XLSX]

## Sheet: annotation
M/Z	Charge	Isotopic Peak	Components	Loss
420.985	5	1	[0, 3, 4, 2, 12, 0, 0]	[1, 0, 0, 1]
436.976	5	1	[0, 3, 4, 2, 12, 0, 0]	[0, 0, 0, 1]
526.487	4	1	[0, 3, 4, 2, 12, 0, 0]	[1, 0, 0, 1]
530.995	4	1	[0, 4, 4, 1, 10, 0, 0]	[1, 0, 0, 0]
535.001	4	1	[1, 3, 4, 2, 10, 0, 0]	[0, 0, 0, 2]
546.476	4	1	[0, 3, 4, 2, 12, 0, 0]	[0, 0, 0, 1]
550.984	4	1	[0, 4, 4, 1, 10, 0, 0]	[0, 0, 0, 0]
551.734	4	1	[1, 3, 4, 1, 11, 0, 0]	[0, 1, 0, 1]
554.99	4	1	[1, 3, 4, 2, 11, 0, 0]	[0, 0, 0, 2]
555.49	4	1	[1, 3, 4, 1, 11, 0, 0]	[0, 0, 0, 1]
649.018	3	1	[1, 3, 4, 1, 8, 0, 0]	[1, 0, 0, 0]
675.671	3	1	[1, 3, 4, 1, 8, 0, 0]	[0, 0, 0, 0]
681.678	3	1	[0, 4, 4, 1, 10, 0, 0]	[2, 0, 0, 0]
702.324	3	1	[1, 3, 4, 1, 11, 0, 0]	[2, 0, 0, 0]
703.324	3	1	[0, 4, 4, 1, 10, 0, 0]	[0, 0, 1, 0]
707.999	3	2	[0, 4, 4, 2, 10, 0, 0]	[1, 0, 0, 1]
708.334	3	1	[0, 4, 4, 1, 10, 0, 0]	[1, 0, 0, 0]
709.332	3	1	[1, 3, 4, 1, 11, 0, 0]	[0, 0, 1, 1]
709.992	3	1	[1, 3, 4, 0, 12, 0, 0]	[1, 0, 1, 0]
713.675	3	1	[1, 3, 4, 2, 10, 0, 0]	[0, 0, 0, 2]
713.703	3	1	[0, 5, 4, 1, 9, 0, 0]	[2, 0, 0, 0]
714.973	3	3	[0, 3, 4, 2, 12, 0, 0]	[0, 0, 0, 2]
714.973	3	1	[1, 3, 4, 0, 12, 0, 0]	[2, 0, 0, 0]
715.337	3	1	[0, 4, 4, 1, 10, 0, 0]	[0, 1, 0, 1]
715.668	3	1	[1, 3, 4, 3, 10, 0, 0]	[1, 0, 0, 1]
715.971	3	1	[0, 4, 4, 0, 12, 0, 0]	[1, 0, 1, 0]
719.351	3	3	[0, 4, 5, 0, 9, 0, 0]	[0, 0, 0, 2]
719.685	3	1	[1, 4, 4, 1, 9, 0, 0]	[1, 0, 0, 1]
720.351	3	1	[1, 4, 4, 0, 10, 0, 0]	[2, 0, 0, 0]
720.648	3	2	[0, 4, 4, 1, 10, 0, 0]	[0, 0, 0, 1]
720.98	3	1	[0, 4, 4, 0, 12, 0, 0]	[2, 0, 0, 0]
721.98	3	1	[1, 3, 4, 0, 12, 0, 0]	[0, 0, 1, 1]
723.966	3	1	[0, 3, 4, 2, 12, 0, 0]	[0, 1, 0, 1]
725.026	3	3	[1, 4, 4, 1, 9, 0, 0]	[0, 1, 1, 0]
725.36	3	1	[0, 4, 5, 1, 10, 0, 0]	[0, 0, 2, 0]
725.692	3	1	[0, 5, 4, 1, 9, 0, 0]	[1, 0, 0, 1]
726.324	3	1	[1, 3, 4, 1, 11, 0, 0]	[0, 0, 0, 2]
726.359	3	1	[0, 5, 4, 0, 9, 0, 0]	[1, 0, 0, 0]
726.687	3	2	[0, 4, 4, 3, 11, 0, 0]	[0, 0, 2, 0]
727.347	3	1	[1, 4, 4, 0, 10, 0, 0]	[0, 0, 1, 1]
728.635	3	3	[0, 4, 4, 0, 12, 0, 0]	[0, 0, 1, 1]
728.975	3	1	[1, 3, 4, 1, 11, 0, 0]	[1, 0, 0, 0]
730.701	3	2	[0, 4, 5, 1, 10, 0, 0]	[1, 0, 1, 0]
730.701	3	2	[0, 5, 4, 1, 9, 0, 0]	[0, 1, 1, 0]
730.701	3	1	[1, 4, 4, 3, 8, 0, 0]	[0, 0, 1, 0]
732	3	3	[0, 4, 4, 3, 11, 0, 0]	[1, 0, 1, 0]
734.651	3	2	[0, 4, 4, 2, 10, 0, 0]	[0, 0, 0, 1]
734.986	3	1	[0, 4, 4, 1, 10, 0, 0]	[0, 0, 0, 0]
735.979	3	1	[1, 3, 4, 1, 11, 0, 0]	[0, 1, 0, 1]
736.638	3	1	[1, 3, 4, 0, 12, 0, 0]	[0, 0, 1, 0]
737.675	3	3	[1, 4, 4, 0, 10, 0, 0]	[0, 1, 1, 0]
737.675	3	2	[1, 3, 4, 3, 10, 0, 0]	[0, 1, 0, 1]
740.327	3	1	[1, 3, 4, 2, 11, 0, 0]	[0, 0, 0, 2]
746.003	3	3	[0, 4, 5, 0, 10, 0, 0]	[0, 0, 0, 2]
746.337	3	1	[1, 4, 4, 1, 9, 0, 0]	[0, 0, 0, 1]
747.003	3	1	[1, 4, 4, 0, 10, 0, 0]	[1, 0, 0, 0]
747.652	3	3	[1, 3, 4, 3, 10, 0, 0]	[0, 2, 0, 0]
747.963	3	2	[0, 4, 4, 0, 12, 0, 0]	[1, 0, 0, 0]
748.326	3	1	[0, 4, 4, 3, 11, 0, 0]	[1, 0, 0, 1]
748.629	3	1	[1, 3, 4, 0, 12, 0, 0]	[0, 1, 0, 1]
751.305	3	3	[1, 3, 4, 1, 11, 0, 0]	[0, 1, 0, 0]
751.678	3	3	[1, 4, 4, 1, 9, 0, 0]	[0, 2, 0, 0]
752.013	3	1	[0, 4, 5, 1, 10, 0, 0]	[0, 1, 1, 0]
752.345	3	1	[0, 5, 4, 1, 9, 0, 0]	[0, 0, 0, 1]
753.329	3	2	[0, 4, 4, 3, 11, 0, 0]	[0, 1, 1, 0]
753.988	3	1	[1, 4, 4, 0, 10, 0, 0]	[0, 1, 0, 1]
754.626	3	1	[0, 4, 4, 0, 12, 0, 0]	[0, 1, 0, 1]
755.3	3	2	[1, 3, 4, 2, 11, 0, 0]	[0, 0, 0, 1]
757.353	3	2	[0, 4, 5, 1, 10, 0, 0]	[0, 0, 1, 0]
757.353	3	2	[0, 5, 4, 1, 9, 0, 0]	[0, 2, 0, 0]
757.353	3	1	[1, 4, 4, 3, 8, 0, 0]	[0, 1, 0, 0]
759.005	3	1	[1, 4, 4, 0, 10, 0, 0]	[0, 0, 0, 1]
759.953	3	2	[0, 4, 4, 0, 12, 0, 0]	[0, 0, 0, 1]
760.004	3	1	[0, 4, 5, 0, 10, 0, 0]	[0, 0, 0, 1]
760.301	3	3	[1, 3, 4, 2, 11, 0, 0]	[0, 2, 0, 0]
760.667	3	2	[0, 4, 4, 3, 11, 0, 0]	[0, 0, 0, 2]
763.03	3	3	[1, 4, 4, 3, 8, 0, 0]	[0, 0, 0, 0]
763.356	3	1	[0, 5, 4, 3, 9, 0, 0]	[0, 0, 1, 0]
764.327	3	3	[1, 4, 4, 0, 10, 0, 0]	[0, 2, 0, 0]
764.659	3	1	[0, 4, 5, 0, 10, 0, 0]	[0, 2, 0, 0]
765.973	3	2	[0, 4, 4, 2, 12, 0, 0]	[0, 1, 1, 0]
768.274	3	1	[1, 3, 4, 0, 12, 0, 0]	[0, 0, 0, 0]
769.997	3	1	[0, 4, 4, 3, 11, 0, 0]	[0, 1, 0, 1]
770.658	3	1	[0, 4, 4, 2, 12, 0, 0]	[0, 0, 1, 0]
784.007	3	2	[0, 4, 5, 1, 10, 0, 0]	[0, 1, 0, 0]
784.972	3	2	[0, 4, 4, 3, 11, 0, 0]	[0, 1, 0, 0]
789.347	3	3	[0, 4, 5, 1, 10, 0, 0]	[0, 0, 0, 0]
790.01	3	1	[0, 5, 4, 3, 9, 0, 0]	[0, 1, 0, 0]
790.318	3	3	[0, 4, 4, 3, 11, 0, 0]	[0, 0, 0, 0]
792.956	3	3	[0, 4, 4, 2, 12, 0, 0]	[0, 2, 0, 0]
934.052	2	1	[1, 3, 4, 1, 8, 0, 0]	[2, 0, 0, 0]
974.035	2	1	[1, 3, 4, 1, 8, 0, 0]	[1, 0, 0, 0]
1009.04	2	3	[0, 4, 4, 1, 10, 0, 0]	[0, 0, 2, 0]
1014.01	2	1	[1, 3, 4, 1, 8, 0, 0]	[0, 0, 0, 0]
1054	2	1	[1, 3, 4, 1, 11, 0, 0]	[2, 0, 0, 0]
1054	2	3	[1, 3, 4, 2, 10, 0, 0]	[1, 0, 0, 1]
1062.51	2	2	[0, 4, 4, 2, 10, 0, 0]	[1, 0, 0, 1]
1063.01	2	1	[0, 4, 4, 1, 10, 0, 0]	[1, 0, 0, 0]
1079.54	2	3	[0, 4, 5, 0, 9, 0, 0]	[0, 0, 0, 2]
1080.04	2	1	[1, 4, 4, 1, 9, 0, 0]	[1, 0, 0, 1]
1081.04	2	1	[1, 4, 4, 0, 10, 0, 0]	[2, 0, 0, 0]
1082.02	2	3	[1, 3, 4, 3, 10, 0, 0]	[0, 1, 1, 0]
1088.05	2	3	[1, 4, 4, 1, 9, 0, 0]	[0, 1, 1, 0]
1088.55	2	1	[0, 4, 5, 1, 10, 0, 0]	[0, 0, 2, 0]
1089.05	2	1	[0, 5, 4, 1, 9, 0, 0]	[1, 0, 0, 1]
1089.05	2	1	[1, 4, 4, 3, 8, 0, 0]	[0, 1, 1, 0]
1090.53	2	2	[0, 4, 4, 3, 11, 0, 0]	[0, 0, 2, 0]
1096.56	2	2	[0, 4, 5, 1, 10, 0, 0]	[1, 0, 1, 0]
1096.56	2	1	[1, 4, 4, 3, 8, 0, 0]	[0, 0, 1, 0]
1099.04	2	3	[1, 4, 4, 1, 9, 0, 0]	[0, 0, 0, 2]
1099.04	2	1	[1, 4, 4, 0, 10, 0, 0]	[1, 0, 0, 1]
1100.99	2	3	[1, 3, 4, 2, 11, 0, 0]	[0, 1, 1, 0]
1100.99	2	3	[1, 3, 4, 2, 10, 0, 0]	[0, 2, 0, 0]
1101.06	2	3	[1, 4, 4, 3, 8, 0, 0]	[0, 0, 0, 2]
1101.99	2	1	[0, 4, 4, 2, 10, 0, 0]	[0, 0, 0, 1]
1105.07	2	3	[1, 4, 4, 3, 8, 0, 0]	[1, 0, 0, 0]
1105.58	2	1	[0, 5, 4, 3, 9, 0, 0]	[1, 0, 1, 0]
1108.03	2	3	[0, 5, 4, 1, 9, 0, 0]	[0, 0, 0, 2]
1108.03	2	2	[0, 4, 5, 0, 10, 0, 0]	[0, 1, 1, 0]
1108.03	2	1	[0, 5, 4, 0, 9, 0, 0]	[0, 0, 0, 1]
1108.03	2	2	[0, 4, 5, 0, 9, 0, 0]	[0, 2, 0, 0]
1111	2	1	[1, 3, 4, 2, 11, 0, 0]	[0, 0, 0, 2]
1117.06	2	1	[0, 4, 5, 2, 9, 0, 0]	[0, 0, 1, 0]
1119.52	2	3	[0, 4, 5, 0, 10, 0, 0]	[0, 0, 0, 2]
1120.01	2	1	[1, 4, 4, 1, 9, 0, 0]	[0, 0, 0, 1]
1121.06	2	2	[0, 4, 5, 2, 9, 0, 0]	[0, 0, 0, 2]
1121.56	2	1	[0, 4, 5, 1, 10, 0, 0]	[1, 0, 0, 1]
1122.04	2	2	[0, 5, 4, 1, 9, 0, 0]	[0, 1, 0, 1]
1122.54	2	1	[0, 4, 5, 0, 10, 0, 0]	[1, 0, 0, 0]
1122.54	2	1	[0, 4, 5, 0, 9, 0, 0]	[0, 0, 0, 0]
1125.07	2	2	[0, 4, 5, 2, 9, 0, 0]	[1, 0, 0, 0]
1128.03	2	3	[1, 4, 4, 1, 9, 0, 0]	[0, 2, 0, 0]
1128.53	2	1	[0, 4, 5, 1, 10, 0, 0]	[0, 1, 1, 0]
1129.03	2	1	[0, 5, 4, 1, 9, 0, 0]	[0, 0, 0, 1]
1129.03	2	1	[1, 4, 4, 3, 8, 0, 0]	[0, 2, 0, 0]
1130.02	2	1	[0, 5, 4, 0, 9, 0, 0]	[0, 0, 0, 0]
1136.54	2	2	[0, 4, 5, 1, 10, 0, 0]	[0, 0, 1, 0]
1136.54	2	1	[1, 4, 4, 3, 8, 0, 0]	[0, 1, 0, 0]
1138.04	2	1	[0, 5, 4, 3, 9, 0, 0]	[0, 1, 1, 0]
1142.03	2	1	[1, 4, 4, 1, 9, 0, 0]	[0, 0, 0, 0]
1145.06	2	3	[1, 4, 4, 3, 8, 0, 0]	[0, 0, 0, 0]
1145.56	2	1	[0, 5, 4, 3, 9, 0, 0]	[0, 0, 1, 0]
1147.98	2	2	[1, 3, 4, 2, 11, 0, 0]	[0, 1, 0, 0]
1149.06	2	1	[0, 5, 4, 3, 9, 0, 0]	[0, 0, 0, 2]
1150.06	2	2	[0, 4, 5, 2, 9, 0, 0]	[0, 2, 0, 0]
1153.57	2	2	[0, 5, 4, 3, 9, 0, 0]	[1, 0, 0, 0]
1176.53	2	2	[0, 4, 5, 1, 10, 0, 0]	[0, 1, 0, 0]

## Sheet: components
id	components	score	-log_p_adj
1	[0,4,5,1,10,0,0]	84.63	25.92
2	[1,4,4,3,8,0,0]	72.35	21.17
3	[1,4,4,1,9,0,0]	70.74	21.17
4	[0,4,4,1,10,0,0]	61.92	21.17
5	[1,3,4,1,11,0,0]	53.89	18.7
6	[0,5,4,1,9,0,0]	53.27	18.7
7	[1,4,4,0,10,0,0]	47.40	18.7
8	[0,3,4,2,12,0,0]	37.31	11.66
9	[1,3,4,2,11,0,0]	34.05	13.89
10	[0,4,4,3,11,0,0]	29.23	18.65
11	[0,4,4,0,12,0,0]	26.66	11.61
12	[0,5,4,3,9,0,0]	23.75	13.85
13	[0,4,4,2,10,0,0]	21.61	7.29
14	[1,3,4,1,8,0,0]	21.54	9.6
15	[1,3,4,2,10,0,0]	21.25	7.29
16	[0,4,5,0,10,0,0]	21.04	11.61
17	[1,3,4,0,12,0,0]	20.28	11.61
18	[0,5,4,0,9,0,0]	17.84	5.19
19	[0,4,5,0,9,0,0]	17.62	7.29
20	[1,3,4,3,10,0,0]	10.87	7.28
21	[0,4,5,2,9,0,0]	9.73	7.25
22	[0,4,4,2,12,0,0]	9.43	5.15
